# Supplementary material for: An Overview of Analytical Methods for Quantitative Determination of Coenzyme Q10 in Foods
Source: Metabolites. 2023 Feb 14;13(2):272. doi: 10.3390/metabo13020272 (PMC9964353; doi:10.3390/metabo13020272)
Supplement: Supplementary file 1 [file metabolites-13-00272-s001.zip]

Archive with 1 entries (1 files):
- metabolites-2207370-supplementary.pdf
